# Supplementary material for: The Cyprus Women’s Health Research (COHERE) initiative: normative data from the SF-36v2 questionnaire for reproductive aged women from the Eastern Mediterranean
Source: Qual Life Res. 2022 Feb 14;31(7):2011–22. doi: 10.1007/s11136-022-03100-7 (PMC9188500; doi:10.1007/s11136-022-03100-7)
Supplement: Supplementary file 1 — Supplementary file1 (XLSX 87 kb) [file 11136_2022_3100_MOESM1_ESM.xlsx]

## Sheet: S1
Supplementary table 1. SF-36v2 health domain subscales: mean 0-100 scores with 95% confidence intervals, standard deviation, p values from linear regression (global test) without and with adjustment for age according to migration background (non-migrantion background, migrantion background)
	Non-migration background				Migration background				p value
Scale	N	Mean 0-100 score	95% CI	SD	N	Mean 0-100 score	95% CI	SD	Crude	Adjusted for age
Physical functioning (PF)	5415	88.9003	(88.49, 89.31)	15.417	1842	87.2693	(86.52, 88.02)	16.42	<0.001	0.004
Role Physical (RP)	5384	81.423	(80.83, 82.02)	22.174	1829	79.309	(78.20, 80.42)	24.2862	0.001	0.003
Bodily pain (BP)	5406	69.3315	(68.70, 69.97)	23.8675	1839	65.3023	(64.13, 66.48)	25.7371	<0.001	<0.001
General health (GH)	5376	64.5033	(63.98, 65.03)	19.5545	1827	62.2359	(61.29, 63.18)	20.5996	<0.001	<0.001
Vitality (VT)	5300	58.4741	(57.93, 59.02)	20.3067	1790	54.6857	(53.67, 55.70)	21.8633	<0.001	<0.001
Social functioning (SF)	5395	78.0769	(77.47, 78.68)	22.6709	1837	76.0411	(74.90, 77.18)	24.8708	0.001	0.001
Role emotional (RE)	5322	77.8326	(77.21, 78.46)	23.3449	1796	75.7749	(74.62, 76.93)	25.0097	0.002	0.001
Mental health (MH)	5326	64.7043	(64.18, 65.22)	19.3367	1794	62.4805	(61.50, 63.46)	21.1462	<0.001	<0.001
N total number CI confidence interval, SD standard deviation
P values from linear regression (crude) and with adjustment for age (adjusted for age)
P values <0.05 are bold

## Sheet: S2
	Supplementary table 2. SF-36v2 health domain subscales: mean 0-100 scores with 95% confidence intervals, standard deviation, p values from linear regression (global test) without and with adjustment for age according to civil status (Single, Married, Divorced/Separated or Widowed).
		Single				Married
	Scale	N	Mean 0-100 score	95% CI	SD	N	Mean 0-100 score	95% CI	SD
	Physical functioning (PF)	1751	92.4557	(91.82, 93.09)	13.5455	4815	87	(86.54, 87.46)	16.1679
	Role Physical (RP)	1747	84.1872	(83.18, 85.19)	21.3987	4779	79.5263	(78.87, 80.18)	23.109
	Bodily pain (BP)	1744	71.3572	(70.24, 72.47)	23.776	4807	67.0693	(66.38, 67.76)	24.5102
	General health (GH)	1738	64.3044	(63.36, 65.25)	20.0564	4777	63.5512	(62.99, 64.10)	19.6858
	Vitality (VT)	1724	57.3666	(56.38, 58.35)	20.8869	4693	57.4313	(56.83, 58.01)	20.5897
	Social functioning (SF)	1738	76.9491	(75.84, 78.06)	23.644	4802	77.8634	(77.22, 78.52)	23.0377
	Role emotional (RE)	1738	75.0815	(73.93, 76.23)	24.5236	4699	78.2276	(77.56, 78.90)	23.4046
	Mental health (MH)	1724	62.5232	(61.57, 63.48)	20.1701	4714	64.9661	(64.41, 65.52)	19.4017
	Scale	Divorced/Separated or Widowed				p value
		N	Mean 0-100 score	95% CI	SD	Crude	Adjusted for age
	Physical functioning (PF)	679	88.7261	(87.54, 89.91)	15.7961	<0.001	0.061
	Role Physical (RP)	676	82.2208	(80.53, 83.92)	22.4726	<0.001	0.003
	Bodily pain (BP)	681	69.5463	(67.69, 71.40)	24.6871	<0.001	0.007
	General health (GH)	677	65.9527	(64.43, 67.48)	20.2769	0.04	0.007
	Vitality (VT)	665	58.8346	(57.17, 60.50)	21.8498	0.724	0.024
	Social functioning (SF)	679	77.3932	(75.61, 79.18)	23.738	0.156	0.488
	Role emotional (RE)	668	77.0584	(75.23, 78.88)	24.0604	<0.001	0.028
	Mental health (MH)	670	62.7836	(61.15, 64.42)	21.5621	<0.001	0.005
	N total number CI confidence interval, SD standard deviation
	P values from linear regression (crude) and with adjustment for age (adjusted for age)
	P values <0.05 are bold
			.
	.

## Sheet: S3
	Supplementary table 3. SF-36v2 health domain subscales: mean 0-100 scores with 95% confidence intervals, standard deviation, p values from linear regression (global test) without and with adjustment for age according to residency (Famagusta, Kyrenia, Lefke, Morphou, Nicosia, Trikomo).
		Famagusta				Kyrenia				Lefke				Morphou
	Scale	N	Mean 0-100 score	95% CI	SD	N	Mean 0-100 score	95% CI	SD	N	Mean 0-100 score	95% CI	SD	N	Mean 0-100 score	95% CI	SD
	Physical functioning (PF)	1601	88.1668	(87.36, 88.98)	16.499	1257	88.8703	(88.05, 89.69)	14.8224	260	87.7115	(85.86, 89.56)	15.2094	584	87.3373	(85.89, 88.79)	17.8633
	Role Physical (RP)	1594	81.2578	(80.15, 82.37)	22.6362	1251	81.24	(80.01, 82.47)	22.1486	257	81.6148	(78.93, 84.30)	21.9868	581	79.8838	(77.91, 81.86)	24.3272
	Bodily pain (BP)	1603	68.7349	(67.54, 69.93)	24.4398	1257	69.2975	(67.96, 70.63)	24.1232	261	67.6743	(64.61, 70.74)	25.2611	581	65.8485	(63.74, 67.95)	25.8865
	General health (GH)	1586	62.6759	(61.70, 63.66)	19.898	1248	64.9303	(63.83, 66.03)	19.8633	257	64.0195	(61.80, 66.24)	18.1324	580	63.1724	(61.45, 64.90)	21.1656
	Vitality (VT)	1560	56.4143	(55.37, 57.46)	21.1115	1223	57.7218	(56.58, 58.86)	20.3257	253	58.3745	(55.93, 60.81)	19.7986	572	56.2719	(54.38, 58.16)	23.0465
	Social functioning (SF)	1596	77.1303	(75.96, 78.30)	23.8235	1254	77.7014	(76.45, 78.96)	22.6786	259	81.7085	(79.06, 84.36)	21.7678	582	78.9519	(77.02, 80.88)	23.741
	Role emotional (RE)	1566	77.2829	(76.06, 78.51)	24.7561	1227	77.2344	(75.93, 78.54)	23.3466	254	80.7743	(77.95, 83.60)	22.9809	577	76.5598	(74.53, 78.59)	24.9125
	Mental health (MH)	1568	63.2844	(62.29, 64.28)	20.0539	1237	63.8642	(62.75, 64.98)	20.0269	254	65.5905	(63.24, 67.94)	19.1067	575	64.9826	(63.26, 66.71)	21.102
	Scale	Nicosia				Trikomo				p value
		N	Mean 0-100 score	95% CI	SD	N	Mean 0-100 score	95% CI	SD	Crude	Adjusted for age
	Physical functioning (PF)	3283	88.4328	(85.89, 88.96)	15.2624	622	87.6447	(86.29, 89.00)	17.2844	0.658	0.495
	Role Physical (RP)	3257	80.4287	(79.66, 81.20)	22.4984	618	79.5712	(77.61, 81.54)	24.9206	0.061	0.167
	Bodily pain (BP)	3272	68.0642	(67.25, 68.87)	23.6147	622	67.9952	(65.90, 70.09)	26.6811	0.125	0.275
	General health (GH)	3259	64.4112	(63.74, 65.08)	19.416	618	61.5971	(59.97, 63.23)	20.6943	0.576	0.59
	Vitality (VT)	3208	58.3697	(57.68, 59.06)	20.0588	610	56.0553	(54.34, 57.78)	21.672	0.093	0.132
	Social functioning (SF)	3269	76.6519	(75.86, 77.44)	23.0486	617	78.1604	(76.26, 80.06)	24.083	0.563	0.513
	Role emotional (RE)	3223	76.5643	(75.75, 77.38)	23.4949	610	78.1831	(76.28, 80.09)	23.9732	0.493	0.326
	Mental health (MH)	3213	64.0445	(63.38, 64.71)	19.3353	608	64.9342	(63.33, 66.54)	20.1558	0.121	0.193
	N total number CI confidence interval, SD standard deviation
	P values from linear regression (crude) and with adjustment for age (adjusted for age)
	P values <0.05 are bold

## Sheet: S4
	Supplementary table 4. SF-36v2 health domain subscales: mean T scores with 95% confidence intervals, standard deviation, p values from linear regression (global test) according to age (18-25, 26-35, 36-45, 46-55)
		18-25 years				26-35 years				36-45 years
	Scale	N	Mean T score	95% CI	SD	N	Mean T score	95% CI	SD	N	Mean T score	95% CI	SD
	Physical functioning (PF)	1107	53.1376	(52.67, 53.60)	7.86034	2374	51.7118	(51.36, 52.06)	8.68243	2431	49.7712	(49.38, 50.16)	9.84124
	Role Physical (RP)	1103	51.9754	(51.43, 52.25)	9.17679	2361	50.6251	(50.23, 51.02)	9.77958	2407	49.4875	(49.09, 49.89)	10.0172
	Bodily pain (BP)	1100	51.5776	(50.99, 52.16)	9.87807	2370	50.7024	(50.31, 51.09)	9.72674	2426	49.6155	(49.22, 50.01)	10.0045
	General health (GH)	1098	49.8064	(49.21, 50.41)	10.1276	2361	50.2825	(49.89, 50.68)	9.75139	2413	49.5356	(49.13, 49.94)	10.1842
	Vitality (VT)	1086	49.3683	(48.77, 49.97)	10.0602	2315	49.9293	(49.52, 50.32)	9.6946	2372	49.8439	(49.44, 50.25)	10.0729
	Social functioning (SF)	1100	49.9654	(49.38, 50.55)	9.91349	2363	49.733	(49.32, 50.14)	10.2011	2420	50.1323	(49.74, 50.52)	9.77635
	Role emotional (RE)	1093	48.5871	(47.96, 49.22)	10.6077	2333	49.8681	(49.46, 50.27)	9.98662	2379	50.2834	(49.89, 50.68)	9.84229
	Mental health (MH)	1085	49.0103	(48.39, 49.63)	10.3882	2339	49.927	(49.53, 50.32)	9.74656	2370	49.8394	(49.44, 50.24)	9.95369
	Scale	46-55 years
		N	Mean T score	95% CI	SD	p value
	Physical functioning (PF)	1695	45.9303	(45.37, 46.49)	11.6658	<0.001
	Role Physical (RP)	1687	48.5649	(48.06, 49.07)	10.5153	<0.001
	Bodily pain (BP)	1700	48.5486	(48.06, 49.03)	10.2232	<0.001
	General health (GH)	1676	50.3975	(49.92, 50.88)	9.97269	0.64
	Vitality (VT)	1653	50.738	(50.24, 51.23)	10.2403	0.001
	Social functioning (SF)	1694	50.2059	(49.73, 50.69)	10.0886	0.2
	Role emotional (RE)	1652	50.7129	(50.24, 51.18)	9.73719	<0.001
	Mental health (MH)	1661	50.9785	(50.49, 51.46)	10.0865	<0.001
	N total number CI confidence interval, SD standard deviation
	P values from linear regression (crude)
	P values <0.05 are bold
				.
				.
			.
			.
				.

## Sheet: S5
	Supplementary table 5. SF-36v2 health domain subscales: mean T scores with 95% confidence intervals, standard deviation, p values from linear regression (global test) without and with adjustment for age according to ethnicity (Turkish Cypriot, Turkish, Other/Mixed).
		Turkish Cypriot				Turkish
	Scale	N	Mean T score	95% CI	SD	N	Mean T score	95% CI	SD
	Physical functioning (PF)	5359	50.2867	(50.02, 50.55)	9.78794	1516	49.3947	(48.86, 49.93)	10.6635
	Role Physical (RP)	5323	50.2622	(50.00, 50.52)	9.74735	1507	49.574	(49.03, 50.11)	10.6975
	Bodily pain (BP)	5346	50.4832	(50.22, 50.74)	9.75996	1516	48.5631	(48.02, 49.10)	10.7016
	General health (GH)	5317	50.4096	(50.14, 50.68)	9.88899	1501	48.862	(48.33, 49.39)	10.4688
	Vitality (VT)	5238	50.4988	(50.23, 50.76)	9.76058	1472	48.4941	(47.95, 49.04)	10.6413
	Social functioning (SF)	5335	50.3154	(50.05, 50.58)	9.70534	1512	49.6477	(49.11, 50.18)	10.6472
	Role emotional (RE)	5260	50.3528	(50.09, 50.62)	9.72308	1480	49.4221	(48.88, 49.97)	10.6569
	Mental health (MH)	5261	50.4065	(50.14, 50.67)	9.70236	1481	49.1114	(48.57, 49.66)	10.6758
		Other/Mixed				p value
	Scale	N	Mean T score	95% CI	SD	Crude	Adjusted for age
	Physical functioning (PF)	383	51.0487	(50.25, 51.85)	7.96247	0.362	0.116
	Role Physical (RP)	384	49.8492	(48.84, 50.86)	10.0696	0.042	0.02
	Bodily pain (BP)	384	49.5834	(48.56, 50.60)	10.1946	<0.001	<0.001
	General health (GH)	386	50.0284	(49.07, 50.99)	9.6062	<0.001	<0.001
	Vitality (VT)	381	49.0872	(48.02, 50.15)	10.6278	<0.001	<0.001
	Social functioning (SF)	386	48.301	(47.19, 49.41)	11.1017	<0.001	<0.001
	Role emotional (RE)	379	49.0558	(48.02, 50.09)	10.2646	<0.001	<0.001
	Mental health (MH)	379	48.6933	(47.57, 49.82)	11.1735	<0.001	<0.001
	N total number CI confidence interval, SD standard deviation
	P values from linear regression (crude) and with adjustment for age (adjusted for age)
	P values <0.05 are bold
								.
			.

## Sheet: S6
Supplementary table 6. SF-36v2 health domain subscales: mean T scores with 95% confidence intervals, standard deviation, p values from linear regression (global test) without and with adjustment for age according to migration background (non-migrantion background, migrantion background)
	Non-migration background				Migration background				p value
Scale	N	Mean T score	95% CI	SD	N	Mean T score	95% CI	SD	Crude	Adjusted for age
Physical functioning (PF)	5415	50.4046	(50.15, 50.66)	10.3551	1842	49.376	(48.90, 49.85)	9.72255	<0.001	0.004
Role Physical (RP)	5384	50.3319	(50.07, 50.59)	10.6494	1829	49.4049	(48.92, 49.89)	9.72321	0.001	0.003
Bodily pain (BP)	5406	50.4554	(50.19, 50.72)	10.5572	1839	48.8027	(48.32, 49.29)	9.79031	<0.001	<0.001
General health (GH)	5376	50.3582	(50.09, 50.62)	10.3953	1827	49.21	(48.74, 49.69)	9.86788	<0.001	<0.001
Vitality (VT)	5300	50.47	(50.21, 50.73)	10.5566	1790	48.6408	(48.15, 49.13)	9.805	<0.001	<0.001
Social functioning (SF)	5395	50.2915	(50.03, 50.55)	10.6891	1837	49.4165	(48.93, 49.91)	9.74368	0.001	0.001
Role emotional (RE)	5322	50.3064	(50.04, 50.57)	10.4724	1796	49.4447	(48.96, 49.93)	9.77531	0.002	0.001
Mental health (MH)	5326	50.3292	(50.07, 50.59)	10.677	1794	49.2064	(48.71, 49.70)	9.76339	<0.001	<0.001
N total number CI confidence interval, SD standard deviation
P values from linear regression (crude) and with adjustment for age (adjusted for age)
P values <0.05 are bold
						.

## Sheet: S7
	Supplementary table 7. SF-36v2 health domain subscales: mean T scores with 95% confidence intervals, standard deviation, p values from linear regression (global test) without and with adjustment for age according to civil status (Single, Married, Divorced/Separated or Widowed).
		Single				Married
	Scale	N	Mean T score		SD	N	Mean T score	95% CI	SD
	Physical functioning (PF)	1751	52.6468	(52.25, 53.05)	8.54228	4815	49.2102	(48.92, 49.50)	10.1847
	Role Physical (RP)	1747	51.5439	(51.10, 51.98)	9.38323	4779	49.5007	(49.21, 49.79)	10.133
	Bodily pain (BP)	1744	51.2863	(50.83, 51.74)	9.75279	4807	49.5275	(49.24, 49.81)	10.056
	General health (GH)	1738	50.2578	(49.78, 50.73)	10.1212	4777	49.8754	(49.59, 50.16)	9.93506
	Vitality (VT)	1724	49.9353	(49.46, 50.41)	10.0851	4693	49.9626	(49.68, 50.25)	9.94188
	Social functioning (SF)	1738	49.8068	(49.33, 50.28)	10.1619	4802	50.1997	(49.92, 50.48)	9.90084
	Role emotional (RE)	1738	49.1544	(48.67, 49.64)	10.2688	4699	50.4718	(50.19, 50.75)	9.79863
	Mental health (MH)	1724	49.2279	(48.75, 49.71)	10.1842	4714	50.4603	(50.18, 50.74)	9.79621
	Scale	Divorced/Separated or Widowed				p value
		N	Mean T score	95% CI	SD	Crude	Adjusted for age
	Physical functioning (PF)	679	50.2948	(49.55, 51.04)	9.96162	<0.001	0.061
	Role Physical (RP)	676	50.6817	(49.94, 51.42)	9.85413	<0.001	0.003
	Bodily pain (BP)	681	50.5435	(49.78, 51.30)	10.1265	<0.001	0.007
	General health (GH)	677	51.0896	(50.32, 51.86)	10.2325	0.04	0.007
	Vitality (VT)	665	50.6441	(49.84, 51.45)	10.5501	0.724	0.024
	Social functioning (SF)	679	49.9976	(49.23, 50.77)	10.2023	0.156	0.488
	Role emotional (RE)	668	49.9822	(49.22, 50.75)	10.0749	<0.001	0.028
	Mental health (MH)	670	49.3594	(48.53, 50.18)	10.887	<0.001	0.005
	N total number CI confidence interval, SD standard deviation
	P values from linear regression (crude) and with adjustment for age (adjusted for age)
	P values <0.05 are bold

## Sheet: S8
	Supplementary table 8. SF-36v2 health domain subscales: mean T scores with 95% confidence intervals, standard deviation, p values from linear regression (global test) without and with adjustment for age according to residency (Famagusta, Kyrenia, Lefke, Morphou, Nicosia, Trikomo).
		Famagusta				Kyrenia				Lefke				Morphou
	Scale	N	Mean T score	95% CI	SD	N	Mean T score	95% CI	SD	N	Mean T score	95% CI	SD	N	Mean T score	95% CI	SD
	Physical functioning (PF)	1601	49.942	(49.43, 50.45)	10.4048	1257	50.3857	(49.87, 50.90)	9.34752	260	49.6549	(48.49 50.82)	9.5916	584	49.419	(48.51, 50.33)	11.2653
	Role Physical (RP)	1594	50.2594	(49.77, 50.75)	9.92588	1251	50.2516	(49.71, 50.79)	9.71209	257	50.416	(49.24, 51.59)	9.6411	581	49.6569	(48.79, 50.52)	10.6674
	Bodily pain (BP)	1603	50.2107	(49.72, 50.70)	10.0251	1257	50.4415	(49.89, 50.99)	9.89519	261	49.7756	(48.52, 51.03)	10.3619	581	49.0267	(48.16, 49.89)	10.6185
	General health (GH)	1586	49.4361	(48.94, 49.93)	10.0412	1248	50.5737	(50.02, 51.13)	10.0237	257	50.114	(49.00, 51.23)	9.15025	580	49.6866	(48.82, 50.56)	10.6809
	Vitality (VT)	1560	49.4754	(48.97, 49.98)	10.1936	1223	50.1068	(49.56, 50.66)	9.81417	253	50.4219	(49.24, 51.60)	9.55965	572	49.4067	(48.49, 50.32)	11.1279
	Social functioning (SF)	1596	49.8847	(49.38, 50.39)	10.239	1254	50.1301	(49.59, 50.67)	9.74699	259	51.8523	(50.71, 52.99)	9.35554	582	50.6675	(49.84, 51.50)	10.2036
	Role emotional (RE)	1566	50.0762	(49.56, 50.59)	10.3662	1227	50.0559	(49.51, 50.60)	9.77601	254	51.5382	(50.35, 52.72)	9.62286	577	49.7734	(48.92, 50.62)	10.4317
	Mental health (MH)	1568	49.6123	(49.11, 50.11)	10.1255	1237	49.905	(49.34, 50.47)	10.1119	254	50.7767	(49.59, 51.96)	9.64725	575	50.4697	(49.60, 51.34)	10.6547
	Scale	Nicosia				Trikomo				p value
		N	Mean T score	95% CI	SD	N	Mean T score	95% CI	SD	Crude	Adjusted for age
	Physical functioning (PF)	3283	50.1098	(49.78, 50.44)	9.62503	622	49.6128	(48.76, 50.47)	10.9002	0.658	0.495
	Role Physical (RP)	3257	49.8959	(49.56, 50.23)	9.86545	618	49.5199	(48.66, 50.38)	10.9276	0.061	0.167
	Bodily pain (BP)	3272	49.9355	(49.60, 50.27)	9.68661	622	49.9072	(49.05, 50.77)	10.9444	0.125	0.275
	General health (GH)	3259	50.3117	(49.98, 50.65)	9.798	618	48.8916	(48.07, 49.72)	10.4431	0.576	0.59
	Vitality (VT)	3208	50.4196	(50.08, 50.75)	9.68528	610	49.3021	(48.47, 50.13)	10.4642	0.093	0.132
	Social functioning (SF)	3269	49.679	(49.34, 50.02)	9.90598	617	50.3274	(49.51, 51.14)	10.3506	0.563	0.513
	Role emotional (RE)	3223	49.7753	(49.44, 50.11)	9.83809	610	50.4531	(49.66, 51.25)	10.0384	0.493	0.326
	Mental health (MH)	3213	49.9961	(49.66, 50.33)	9.76268	608	50.4453	(49.64, 51.25)	10.177	0.121	0.193
	N total number CI confidence interval, SD standard deviation
	P values from linear regression (crude) and with adjustment for age (adjusted for age)
	P values <0.05 are bold

## Sheet: S9
	Supplementary table 9. SF-36v2 health domain subscales: mean T scores with 95% confidence intervals, standard deviation, p values from linear regression (global test) without and with adjustment for age according to educational attainment (Primary or middle school, high school or post-secondary, undergraduate degree, postgraduate degree).
		Primary or middle school				High school or post-secondary
	Scale	N	Mean T score	95% CI	SD	N	Mean T score	95% CI	SD
	Physical functioning (PF)	838	47.4257	(46.60, 48.25)	12.1626	2538	49.3513	(48.95, 49.76)	10.4245
	Role Physical (RP)	834	48.6688	(47.87, 49.47)	11.8247	2516	49.7081	(49.31, 50.11)	10.2349
	Bodily pain (BP)	843	47.1906	(46.41, 47.97)	11.5826	2537	49.6751	(49.28, 50.07)	10.2019
	General health (GH)	831	47.289	(46.55, 48.02)	10.82	2516	49.8282	(49.42, 50.24)	10.4322
	Vitality (VT)	820	46.9893	(46.23, 47.75)	11.109	2467	49.8243	(49.40, 50.24)	10.6361
	Social functioning (SF)	842	49.6901	(48.93, 50.45)	11.1888	2526	49.9963	(49.60, 50.39)	10.1194
	Role emotional (RE)	816	50.0226	(49.28, 50.77)	10.8877	2478	49.8328	(49.43, 50.23)	10.108
	Mental health (MH)	821	48.5536	(47.77, 49.33)	11.3994	2486	49.6895	(49.28, 50.10)	10.4542
		Undergraduate degree				Postgraduate degree				p value
	Scale	N	Mean T score	95% CI	SD	N	Mean T score	95% CI	SD	Crude	Adjusted for age
	Physical functioning (PF)	2579	51.2681	(50.94, 51.60)	8.54883	1203	51.4389	(50.94, 51.94)	8.90646	<0.001	<0.001
	Role Physical (RP)	2570	50.5663	(50.21, 50.92)	9.20445	1197	50.952	(50.42, 51.48)	9.36678	<0.001	<0.001
	Bodily pain (BP)	2570	50.7068	(50.34, 51.07)	9.41234	1196	51.3641	(50.84, 51.89)	9.20557	<0.001	<0.001
	General health (GH)	2566	50.5363	(50.17, 50.90)	9.40051	1193	51.5107	(50.97, 52.05)	9.4679	<0.001	<0.001
	Vitality (VT)	2525	50.6498	(50.29, 51.01)	9.32684	1183	51.1818	(50.67, 51.69)	8.92642	<0.001	<0.001
	Social functioning (SF)	2566	50.1897	(49.82, 50.56)	9.61768	1198	50.2606	(49.72, 50.81)	9.61331	0.162	0.094
	Role emotional (RE)	2540	50.185	(49.81, 50.56)	9.66156	1189	50.5025	(49.97, 51.04)	9.45512	0.095	0.012
	Mental health (MH)	2535	50.4885	(50.13, 50.85)	9.32281	1182	50.8758	(50.35, 51.40)	9.2003	<0.001	<0.001
	N total number CI confidence interval, SD standard deviation
	P values from linear regression (crude) and with adjustment for age (adjusted for age)
	P values <0.05 are bold
			.
				.

## Sheet: S10
	Supplementary table 10. SF-36v2 health domain subscales: mean T scores with 95% confidence intervals, standard deviation, p values from linear regression (global test) without and with adjustment for age according to employment status* (In paid employment, not in paid employment).
		In paid employment				Not in paid employment				p value
	Scale	N	Mean T score	95% CI	SD	N	Mean T score	95% CI	SD	Crude	Adjusted for age
	Physical functioning (PF)	5901	50.1475	(49.90, 50.39)	9.62509	1370	50.0164	(49.43, 50.60)	11.0343	0.659	<0.001
	Role Physical (RP)	5865	50.13	(49.88, 50.38)	9.63771	1362	49.93	(49.33, 50.53)	11.2579	0.509	0.029
	Bodily pain (BP)	5890	50.1404	(49.89, 50.39)	9.68774	1368	49.6361	(49.04, 50.24)	11.3138	0.093	0.003
	General health (GH)	5860	50.3978	(50.15, 50.65)	9.75884	1357	48.6532	(48.07, 49.23)	10.9129	<0.001	<0.001
	Vitality (VT)	5762	50.3347	(50.08, 50.59)	9.75852	1343	48.6928	(48.10, 49.28)	11.0141	<0.001	<0.001
	Social functioning (SF)	5878	49.9708	(49.72, 50.22)	9.90756	1367	50.4507	(49.90, 51.00)	10.3552	0.11	0.066
	Role emotional (RE)	5780	50.2245	(49.97, 50.48)	9.73512	1351	49.5309	(48.95, 50.11)	10.8193	0.021	0.127
	Mental health (MH)	5781	50.1357	(49.88, 50.39)	9.79727	1352	49.6924	(49.11, 50.27)	10.8735	0.143	0.43
	N total number CI confidence interval, SD standard deviation
	P values from linear regression (crude) and with adjustment for age (adjusted for age)
	P values <0.05 are bold
	*In paid employment includes both employees, self-employed. Not in paid work includes students, homemakers, retirees, those without employment

[truncated: 11 more sheets: S11, S12, S13, S14, S15, S16, S17, S18, S19, S20, S21]
